# Supplementary material for: ESCRT Machinery in HBV Life Cycle: Dual Roles in Autophagy and Membrane Dynamics for Viral Pathogenesis
Source: Cells. 2025 Apr 16;14(8):603. doi: 10.3390/cells14080603 (PMC12025488; doi:10.3390/cells14080603)
Supplement: Supplementary file 1 [file cells-14-00603-s001.zip]

Archive with 1 entries (1 files):
- cells-3479178-supplementary.pdf
